# Supplementary material for: Transcriptome Analysis Reveals the Mechanism of Y0-C10-HSL on Biofilm Formation and Motility of Pseudomonas aeruginosa
Source: Pharmaceuticals (Basel). 2024 Dec 19;17(12):1719. doi: 10.3390/ph17121719 (PMC11678461; doi:10.3390/ph17121719)
Supplement: Supplementary file 1 [file pharmaceuticals-17-01719-s001.zip]

Archive with 1 entries (1 files):
- pharmaceuticals-3200616-supplementary.pdf
